# Supplementary material for: Colorimetric Detection of microRNA-378 Based on Y-Shaped Structure Formed by Gold Nanoparticles and Catalytic Hairpin Self-Assembly
Source: Biosensors (Basel). 2025 May 15;15(5):319. doi: 10.3390/bios15050319 (PMC12110092; doi:10.3390/bios15050319)
Supplement: Supplementary file 1 [file biosensors-15-00319-s001.zip]

Archive with 1 entries (1 files):
- biosensors-3579881-supplementary.pdf
